# Supplementary material for: Novel One-Step Total Synthesis of trans-Dehydroosthol and Citrubuntin
Source: Molecules. 2025 Feb 26;30(5):1067. doi: 10.3390/molecules30051067 (PMC11901576; doi:10.3390/molecules30051067)
Supplement: Supplementary file 1 [file molecules-30-01067-s001.zip]

Archive with 1 entries (1 files):
- molecules-3454766-supplementary.pdf
